# Supplementary material for: Pre-Emptive Upregulation of Antimicrobial Peptides by Dietary Propolis Improves Ethanol Tolerance in Drosophila melanogaster
Source: Insects. 2026 May 22;17(6):542. doi: 10.3390/insects17060542 (PMC13300170; doi:10.3390/insects17060542)
Supplement: Supplementary file 1 [file insects-17-00542-s001.zip]

Archive with 1 entries (1 files):
- insects-4208411-supplementary.pdf
